# Supplementary material for: Parenting interventions for parents of children with type 1 diabetes—a systematic review
Source: J Pediatr Psychol. 2025 Sep 22;50(12):1115–38. doi: 10.1093/jpepsy/jsaf078 (PMC12755088; doi:10.1093/jpepsy/jsaf078)
Supplement: jsaf078_Supplementary_Data [file jsaf078_supplementary_data.zip]

Archive with 6 entries (5 files):
- jsaf078_Supplementary_Data/
- jsaf078_Supplementary_Data/jpepsy-2024-0314-File008_final.docx
- jsaf078_Supplementary_Data/jpepsy-2024-0314-File009_final.docx
- jsaf078_Supplementary_Data/jpepsy-2024-0314-File010_final.docx
- jsaf078_Supplementary_Data/jpepsy-2024-0314-File011_final.docx
- jsaf078_Supplementary_Data/jpepsy-2024-0314-File012_final.docx
